# Supplementary material for: Meditation-Induced States, Vagal Tone, and Breathing Activity Are Related to Changes in Auditory Temporal Integration
Source: Behav Sci (Basel). 2019 May 7;9(5):51. doi: 10.3390/bs9050051 (PMC6562910; doi:10.3390/bs9050051)
Supplement: Supplementary file 1 [file behavsci-09-00051-s001.zip]

Archive with 2 entries (2 files):
- Data_metronome.xlsx
- Interventions in German and English.docx
