# Supplementary material for: Meditation-Induced States, Vagal Tone, and Breathing Activity Are Related to Changes in Auditory Temporal Integration
Source: Behav Sci (Basel). 2019 May 7;9(5):51. doi: 10.3390/bs9050051 (PMC6562910; doi:10.3390/bs9050051)
Supplement: Supplementary file 1 [file behavsci-09-00051-s001.zip › Data_metronome.xlsx]

## Sheet: Data_metronome
ID	Med_Expe_Hours	Group	Bps03PRE	Bps05PRE	Bps075PRE	Bps1PRE	Bps2PRE	Bps3PRE	MeanAUC_PRE	Bps03Post	Bps05Post	Bps075Post	Bps1Post	Bps2Post	Bps3Post	MeanAUC_POST	DiffAUC	LnDiff03	LnDiff05	LnDiff075	LnDiff1	LnDiff2	LnDiff3	BLRMSSD	BLHF	BLBR	BLBRSD	RMSSD	HF	BR	BRSD	Diff_RMSSD	Diff_HF	Diff_BR	Diff_BRSD	FMI_acceptance	FMI_Presence	FMI_Sum
103	15.5	0	1.5	2	1.333	2	0.5	0.666	1.33317	0	0	1.333	1	0.5	0.666	0.583167	-0.75	1.25276	1.09861	1.60944	1.38629	1.60944	1.60944	41.886	39.993	2.9	0.681	34.122	23.647	2.957	0.878	-7.764	-16.346	0.057	0.197	21	16	37
103_B	38	0	0	0	1.333	3	1.25	1.665	1.208	0	2	1.333	2	1.25	2.331	1.48567	0.277667	1.60944	1.94591	1.60944	1.38629	1.60944	1.73448	38.517	38.003	3.256	0.839	39.646	43.438	3.127	0.407	1.129	5.435	-0.129	-0.432	22	18	40
104	748	0	999	999	999	3	999	1.8315	0.80525	3	999	999	3	999	999	1	0.19475	999	999	999	1.60944	999	999	39.485	49.087	4.629	1.365	48.052	53.27	3.896	0.863	8.567	4.183	-0.733	-0.502	23	18	41
106	12	0	3	2	1.333	3	1.5	0.999	1.972	3	2	999	3	1.5	0.999	1.74983	-0.222167	1.60944	1.60944	999	1.60944	1.60944	1.60944	43.155	56.126	4.071	0.93	46.858	63.269	3.761	1.01	3.703	7.143	-0.31	0.08	25	21	46
107	10	0	1.5	2	1.333	3	1	0.666	1.58317	3	2	1.333	1	1	0.666	1.49983	-0.0833333	1.8718	1.60944	1.60944	1.09861	1.60944	1.60944	156.35	49.185	6.04	1.425	162.12	75.067	4.556	1.33	5.77	25.882	-1.484	-0.095	23	17	40
107_B	12	0	1.5	0	1.333	2	1.5	0.666	1.1665	3	2	1.333	1	1.25	0.999	1.597	0.4305	1.8718	1.94591	1.60944	1.38629	1.55814	1.67391	31.315	10.297	4.279	1.469	21.515	3.833	3.62	1.365	-9.8	-6.464	-0.659	-0.104	19	14	33
113	104	0	0	1	1.333	2.5	1	0.999	1.13867	0	2	1.333	1.5	1.5	0.999	1.222	0.0833333	1.60944	1.79176	1.60944	1.38629	1.70475	1.60944	25.025	14.946	3.776	1.04	26.386	10.143	3.406	0.934	1.361	-4.803	-0.37	-0.106	20	15	35
117	60.5	0	0	2	1.333	1	1.25	0.8325	1.06925	0	2	1.333	1.5	1	1.998	1.30517	0.235917	1.60944	1.60944	1.60944	1.70475	1.55814	1.81897	25.609	17.102	4.281	0.534	22.653	18.952	4.133	0.572	-2.956	1.85	-0.148	0.038	27	20	47
117_C	127.13	0	3	2	1.333	2.5	0.25	0.1665	1.54158	3	1	0.6665	0.5	0.5	0.666	1.05542	-0.486167	1.60944	1.38629	1.46638	1.09861	1.65823	1.70466	42.648	999	6.048	2.261	73.419	999	6.917	2.625	30.771	999	0.869	0.364	27	20	47
118	103	0	1.5	2	1.9995	3	1.5	2.331	2.05508	0	2	1.333	3	1.5	2.331	1.694	-0.361083	1.25276	1.60944	1.46638	1.60944	1.60944	1.60944	49.02	10.709	4.647	0.669	44.081	999	6.451	2.806	-4.939	999	1.804	2.137	27	16	43
122	3060	0	1.5	0	0	0	1	0.999	0.583167	0	1	0	0.5	0.75	1.4985	0.62475	0.0415833	1.25276	1.79176	1.60944	1.70475	1.55814	1.70466	60.856	40.396	4.122	1.548	57.086	38.111	4.496	0.897	-3.77	-2.285	0.374	-0.651	26	23	49
122_B	168.7	0	1.5	2	999	2	2.5	1.665	1.61083	3	2	1.333	999	2.5	1.665	1.74967	0.138833	1.8718	1.60944	999	999	1.60944	1.60944	52.606	48.542	4.588	1.275	57.754	32.147	3.292	0.689	5.148	-16.395	-1.296	-0.586	26	18	44
127	80.6	0	3	999	1.333	2	0.5	0.333	1.19433	3	2	1.333	1	0.5	0.333	1.361	0.166667	1.60944	999	1.60944	1.38629	1.60944	1.60944	27.067	31.274	5.368	1.056	27.071	30.144	5.208	0.982	0.004	-1.13	-0.16	-0.074	22	17	39
129	21.67	0	3	2	1.333	1	1	0.999	1.55533	3	2	1.333	1	1	0.8325	1.52758	-0.02775	1.60944	1.60944	1.60944	1.60944	1.60944	1.57557	44.467	40.123	4.463	1.438	51.884	34.102	4.594	0.952	7.417	-6.021	0.131	-0.486	23	17	40
130	92	0	0	0	1.333	1	1	0.999	0.722	0	2	1.333	1	1	0.999	1.05533	0.333333	1.60944	1.94591	1.60944	1.60944	1.60944	1.60944	28.164	24.572	4.256	0.716	30.708	35.846	4.516	0.875	2.544	11.274	0.26	0.159	20	18	38
133	280	0	0	1	1.333	1.5	1.5	0.4995	0.972083	0	2	1.333	1.5	1.5	0.999	1.222	0.249917	1.60944	1.79176	1.60944	1.60944	1.60944	1.70466	24.381	78.171	4.671	0.823	24.469	50.773	4.087	0.425	0.088	-27.398	-0.584	-0.398	19	18	37
135	99.2	0	3	0	0	1	1.5	0.999	1.08317	0	2	1.9995	2.5	1	0.999	1.41642	0.33325	0.693147	1.94591	1.94584	1.8718	1.50408	1.60944	41.67	26.348	2.973	0.583	62.496	48.36	4.243	0.59	20.826	22.012	1.27	0.007	25	19	44
102	217	0	3	999	999	3	1.25	2.331	1.59683	3	999	999	3	1.5	0.999	1.4165	-0.180333	1.60944	999	999	1.60944	1.65823	1.29965	49.436	54.8	5.138	2.19	36.572	33.086	4.487	1.75	-22.339	-10.094	-0.651	-0.44	21	15	36
112	292.5	0	0	0	1.333	1	1	0.999	0.722	0	0	1.333	1	0.5	0.999	0.638667	-0.0833333	1.60944	1.60944	1.60944	1.60944	1.50408	1.60944	14.319	73.395	3.737	0.618	17.029	20.539	4.004	1.202	22.253	0.513	0.267	0.584	22	17	39
114	7	0	0	1	0.6665	1.5	1.5	0.333	0.83325	0	0	0	0.5	0.5	0.666	0.277667	-0.555583	1.60944	1.38629	1.46638	1.38629	1.38629	1.67391	12.057	29.798	3.604	0.384	27.195	63.925	3.507	0.393	4.972	-2.327	-0.097	0.009	21	16	37
114_B	264.5	0	0	0	0.6665	1.5	1.5	2.331	0.999583	0	2	1.333	3	1.5	2.331	1.694	0.694417	1.60944	1.94591	1.73457	1.8718	1.60944	1.60944	41.854	48.816	3.48	0.37	38.007	46.449	3.379	0.68	-14.659	5.245	-0.101	0.31	23	15	38
116	29	0	3	0	1.333	1	1.75	0.8325	1.31925	3	2	0.6665	2	1.5	0.999	1.69425	0.375	1.60944	1.94591	1.46638	1.79176	1.55814	1.6422	14.596	62.416	3.142	0.7	29.105	31.8	3.16	0.577	23.411	0.416	0.018	-0.123	24	17	41
123	60	0	1.5	2	1.333	2	1	0.1665	1.33325	3	2	1.333	1	0.5	0.333	1.361	0.02775	1.8718	1.60944	1.60944	1.38629	1.50408	1.6422	21.713	60.963	4.406	0.575	18.428	20.823	3.271	0.281	7.392	-12.635	-1.135	-0.294	21	17	38
126	29	0	0	2	1.333	1	1.25	0.999	1.097	0	2	1.333	1	0.5	0.666	0.9165	-0.1805	1.60944	1.60944	1.60944	1.60944	1.44692	1.54052	43.598	29.69	3.353	0.462	46.346	68.011	3.867	0.672	-25.17	2.437	0.514	0.21	24	20	44
132	88.5	0	3	0	1.333	2	0.75	0.8325	1.31925	0	1	999	1	1	0.999	0.6665	-0.65275	0.693147	1.79176	999	1.38629	1.65823	1.6422	23.408	57.285	3.645	0.404	32.639	37.431	3.703	0.679	22.938	-1.273	0.058	0.275	24	19	43
134_B	216	0	0	0	0	0	0	1.332	0.222	0	999	0.6665	0	1.5	0	0.361083	0.139083	1.60944	999	1.73457	1.60944	1.8718	1.29965	26.269	999	4.88	1.967	42.437	33.471	5.271	2.584	6.37	999	0.391	0.617	22	22	44
134_C	147.75	0	0	1	0	1	1.5	0.999	0.749833	0	0	0	0.5	1.5	0.999	0.499833	-0.25	1.60944	1.38629	1.60944	1.50408	1.60944	1.60944	33.592	999	7.258	1.616	30.512	9.4261	5.805	1.679	8.845	999	-1.453	0.063	26	17	43
136	622.5	0	0	2	1.333	0.5	1.5	2.331	1.27733	1.5	0	1.333	3	2.5	1.665	1.66633	0.389	1.8718	1.09861	1.60944	2.0149	1.79176	1.46649	34.278	78.201	3.677	0.715	28.691	9.5069	3.509	0.609	-3.766	-7.9571	-0.168	-0.106	19	19	38
101	51	0	3	999	999	3	1.5	0.999	1.4165	3	2	2.666	2.5	2.5	1.8315	2.41625	0.99975	1.60944	999	999	1.50408	1.79176	1.76345	35.821	37.673	4.253	0.628	43.507	44.923	4.582	0.82	7.686	7.25	0.329	0.192	24	20	44
105	56	0	1.5	2	1.9995	2	1.25	0.999	1.62475	3	2	1.333	2.5	1	0.999	1.80533	0.180583	1.8718	1.60944	1.46638	1.70475	1.55814	1.60944	29.668	51.684	3.41	0.307	41.687	62.099	3.446	0.333	12.019	10.415	0.036	0.026	16	17	33
108	857	0	1.5	999	1.333	3	999	2.331	1.36067	3	2	999	3	1.5	2.331	1.97183	0.611167	1.8718	999	999	1.60944	999	1.60944	50.554	999	6.224	1.823	39.046	38.29	5.291	2.023	-11.508	999	-0.933	0.2	22	19	41
109	186	0	0	1	0.6665	2	1.5	2.331	1.24958	3	2	1.333	3	999	1.998	1.8885	0.638917	2.07944	1.79176	1.73457	1.79176	999	1.54052	27.713	66.586	4.016	1.468	29.689	31.309	3.254	1.03	1.976	-35.277	-0.762	-0.438	24	18	42
110	293.5	0	3	1	1.333	3	1.5	0.999	1.80533	3	2	999	3	999	2.331	1.72183	-0.0835	1.60944	1.79176	999	1.60944	999	1.84562	36.784	64.949	4.415	1.536	45.837	30.977	3.76	1.341	9.053	-33.972	-0.655	-0.195	23	19	42
111	220	0	3	2	1.333	1	1.5	0.999	1.63867	999	2	1.333	1	1.5	0.999	1.13867	-0.5		1.60944	1.60944	1.60944	1.60944	1.60944	23.67	66.029	3.783	0.469	20.894	8.18	3.709	0.832	-2.776	-57.849	-0.074	0.363	24	13	37
115	17.3	0	1.5	2	1.333	1	1.5	0.999	1.38867	3	2	1.333	1	0.5	0.999	1.472	0.0833333	1.8718	1.60944	1.60944	1.60944	1.38629	1.60944	17.928	49.002	3.388	0.659	25.211	43.929	3.302	0.703	7.283	-5.073	-0.086	0.044	19	17	36
119	38.66	0	3	2	999	3	1.5	2.331	1.97183	0	2	1.333	3	1.5	0.999	1.472	-0.499833	0.693147	1.60944	999	1.60944	1.60944	1.29965	24.178	73.913	4.04	0.906	18.533	11.443	4.333	1.716	-5.645	-62.47	0.293	0.81	26	17	43
120_B	93.2	0	1.5	2	1.333	3	999	0.999	1.472	0	2	1.333	1.5	0.5	0.999	1.05533	-0.416667	1.25276	1.60944	1.60944	1.25276	999	1.60944	17.608	20.748	4.121	0.509	29.78	57.665	4.23	0.786	12.172	36.917	0.109	0.277	25	16	41
121	20	0	3	1	0	1	1.5	1.1655	1.27758	1.5	0	1.333	1	1.5	2.331	1.27733	-0.00025	1.25276	1.38629	1.84577	1.60944	1.60944	1.81897	27.894	81.36	3.23	0.422	49.601	36.012	3.702	0.425	21.707	-45.348	0.472	0.003	26	19	45
121_B	70	0	1.5	2	1.333	2.5	0.75	0.999	1.51367	3	2	999	3	0.5	0.999	1.58317	0.0695	1.8718	1.60944	999	1.70475	1.55814	1.60944	10.963	49.695	3.685	0.35	16.956	31.892	3.111	0.236	5.993	-17.803	-0.574	-0.114	25	17	42
124	34	0	3	1	1.333	2	1.5	1.665	1.74967	1.5	999	1.9995	2	1.5	1.665	1.44408	-0.305583	1.25276	999	1.73457	1.60944	1.60944	1.60944	46.485	42.698	4.493	0.564	40.137	47.943	4.35	0.709	-6.348	5.245	-0.143	0.145	23	18	41
125	16.5	0	3	999	1.9995	2	1	0.999	1.49975	1.5	2	1.9995	2	1.25	0.999	1.62475	0.125	1.25276	999	1.60944	1.60944	1.65823	1.60944	18.027	91.585	4.066	0.574	16.687	10.831	3.489	0.611	-1.34	-80.754	-0.577	0.037	27	20	47
128	11	0	3	1	0	3	1.25	0.8325	1.51375	0	2	1.333	1.5	1	0.666	1.08317	-0.430583	0.693147	1.79176	1.84577	1.25276	1.55814	1.57557	28.274	42.796	4.517	1.114	44.292	52.663	4.616	1.085	16.018	9.867	0.099	-0.029	20	14	34
131	441	0	3	2	1.333	2.5	1.5	0.999	1.88867	3	2	1.333	2	1.25	0.666	1.70817	-0.1805	1.60944	1.60944	1.60944	1.50408	1.55814	1.54052	42.01	81.778	6.461	2.267	37.021	31.825	4.793	1.71	-4.989	-49.953	-1.668	-0.557	24	20	44
3	32.5	1	0	0	0	1	0.5	0.333	0.3055	0	0	0.6665	1	0.5	0.333	0.416583	0.111083	1.60944	1.60944	1.73457	1.60944	1.60944	1.60944	89.922	70.175	4.575	1.527	116.23	33.707	4.884	1.965	26.308	-36.468	0.309	0.438	28	21	49
4	215	1	0	0	1.333	2.5	1.5	0.999	1.05533	0	0	1.333	1	0.5	1.665	0.749667	-0.305667	1.60944	1.60944	1.60944	1.25276	1.38629	1.73448	14.964	11.611	2.836	0.246	13.614	9.912	3.763	1.627	-1.35	-1.699	0.927	1.381	23	15	38
4_B	359	1	1.5	2	1.333	1.5	1.5	0.999	1.472	3	1	2.666	3	1.5	2.331	2.2495	0.7775	1.8718	1.38629	1.84577	1.8718	1.60944	1.84562	49.887	67.342	3.898	0.759	81.874	78.166	4.599	0.917	31.987	10.824	0.701	0.158	29	19	48
6	21	1	3	2	999	3	1.5	2.331	1.97183	3	2	1.333	3	1.5	0.999	1.972	0.000166667	1.60944	1.60944	999	1.60944	1.60944	1.29965	38.224	48.248	5.118	0.54	43.416	50.243	5.528	0.914	5.192	1.995	0.41	0.374	21	16	37
7	16	1	0	2	1.333	1	0	0	0.722167	0	0	0.6665	1	0	0	0.27775	-0.444417	1.60944	1.09861	1.46638	1.60944	1.60944	1.60944	16.061	22.057	4.052	1.287	8.629	15.479	3.736	0.884	-7.432	-6.578	-0.316	-0.403	28	18	46
13_B	63	1	0	1	0	3	1.5	0.999	1.08317	0	0	0.6665	1	0.25	0.999	0.485917	-0.59725	1.60944	1.38629	1.73457	1.09861	1.32176	1.60944	35.679	55.88	5.16	1.194	53.165	18.956	4.865	1.782	17.486	-36.924	-0.295	0.588	24	17	41
17_B	304	1	0	999	1.333	1	1.5	0.999	0.805333	0	2	1.333	2.5	1.5	2.331	1.61067	0.805333	1.60944	999	1.60944	1.8718	1.60944	1.84562	55.217	79.255	4.864	0.545	55.721	58.629	4.419	0.587	0.504	-20.626	-0.445	0.042	25	18	43
17_C	75.13	1	999	999	1.333	1	1	0.999	0.722	999	999	1.333	1	1.5	1.665	0.916333	0.194333		999	1.60944	1.60944	1.70475	1.73448	32.375	34.531	6.36	1.001	36.811	999	8.796	1.785	4.436	999	2.436	0.784	24	20	44
18_B	118	1	1.5	1	1.333	2	1.5	1.665	1.49967	3	1	0.6665	3	1.5	1.665	1.80525	0.305583	1.8718	1.60944	1.46638	1.79176	1.60944	1.60944	45.025	10.277	4.64	1.854	61.278	999	6.911	2.338	16.253	999	2.271	0.484	22	14	36
22	80	1	0	2	1.333	2	1.5	1.665	1.41633	3	2	1.333	3	2	2.331	2.27733	0.861	2.07944	1.60944	1.60944	1.79176	1.70475	1.73448	31.749	50.209	3.4	0.359	37.054	51.026	4.039	0.495	5.305	0.817	0.639	0.136	17	18	35
27	98.5	1	1.5	2	1.9995	3	1.5	0.999	1.83308	1.5	2	1.333	2.5	1.5	1.1655	1.66642	-0.166667	1.60944	1.60944	1.46638	1.50408	1.60944	1.6422	31.894	25.558	4.448	0.563	29.288	34.431	4.825	0.958	-2.606	8.873	0.377	0.395	20	15	35
29	36	1	1.5	2	0.6665	3	1.5	0.999	1.61092	1.5	2	1.333	1	1.5	0.999	1.38867	-0.22225	1.60944	1.60944	1.73457	1.09861	1.60944	1.60944	89.797	48.149	4.047	0.692	76.864	48.415	4.147	0.926	-12.933	0.266	0.1	0.234	28	18	46
30	84	1	0	2	1.333	1	1	1.665	1.16633	0	0	1.333	2	1.75	1.665	1.12467	-0.0416667	1.60944	1.09861	1.60944	1.79176	1.7492	1.60944	24.9	77.098	4.416	0.858	27.428	67.821	4.103	0.866	2.528	-9.277	-0.313	0.008	17	18	35
33	227.5	1	0	2	0.6665	3	999	0.999	1.11092	0	2	1.333	2	1.5	0.999	1.30533	0.194417	1.60944	1.60944	1.73457	1.38629	999	1.60944	23.392	34.672	5.267	1.163	23.275	31.352	5.373	1.163	-0.117	-3.32	0.106	0	24	17	41
35	110	1	3	2	1.333	1	2	1.665	1.833	3	2	1.333	1	1.5	0.999	1.63867	-0.194333	1.60944	1.60944	1.60944	1.60944	1.50408	1.46649	23.593	29.335	5.955	1.8	27.062	999	6.015	2.255	3.469	999	0.06	0.455	19	16	35
2	252	1	0	0	1.333	3	1.25	1.4985	1.18025	3	0	1.9995	0.5	1.5	1.665	1.44408	0.263833	2.07944	1.60944	1.73457	0.916291	1.65823	1.6422	15.007	57.378	5.309	0.986	23.166	12.26	5.361	1.866	13.684	-11.46	0.052	0.88	26	21	47
12	224	1	0	0	1.333	1	999	0	0.388833	0	0	1.333	1	0.5	0.666	0.583167	0.194333	1.60944	1.60944	1.60944	1.60944	999	1.73448	33.872	67.982	5.799	1.692	41.447	999	6.99	3.332	-10.706	999	1.191	1.64	26	20	46
14_B	546	1	3	2	1.333	3	1.5	0.4995	1.88875	0	2	1.333	0.5	1.25	0.4995	0.930417	-0.958333	0.693147	1.60944	1.60944	0.916291	1.55814	1.60944	26.068	54.969	4.172	0.613	52.003	999	5.501	1.991	15.379	999	1.329	1.378	28	17	45
16	24.5	1	0	1	1.333	1	1.5	0.999	0.972	0	0	1.333	1	1.5	0.999	0.805333	-0.166667	1.60944	1.38629	1.60944	1.60944	1.60944	1.60944	20.89	32.593	3.75	0.383	45.185	56.229	6.072	1.341	31.113	-6.677	2.322	0.958	25	23	48
23	78	1	3	1	1.333	1	1.5	0.999	1.472	0	2	1.333	1	1.5	0.999	1.13867	-0.333333	0.693147	1.79176	1.60944	1.60944	1.60944	1.60944	16.814	32.633	4.26	0.924	26.559	70.666	4.619	1.505	28.371	4.822	0.359	0.581	26	20	46
26	27.5	1	999	0	1.333	1	1.5	1.665	0.916333	3	2	1.9995	0.5	1.5	0.999	1.66642	0.750083	999	1.94591	1.73457	1.50408	1.60944	1.46649	22.844	47.597	3.625	0.553	26.936	9.5618	5.425	2.163	3.715	-35.0912	1.8	1.61	26	18	44
32	108	1	999	1	999	3	1.5	1.998	1.24967	1.5	999	999	3	1.5	0.999	1.1665	-0.0831667	999	999	999	1.60944	1.60944	1.38654	25.512	68.82	4.027	0.829	29.932	19.791	5.009	1.76	1.424	-8.015	0.982	0.931	20	17	37
34	112.5	1	0	0	0.6665	1	1.5	0.4995	0.611	1.5	0	1.333	1	1.5	1.665	1.16633	0.555333	1.8718	1.60944	1.73457	1.60944	1.60944	1.81897	39.116	86.084	4.45	1.921	45.941	999	5.234	2.258	-9.184	999	0.784	0.337	22	16	38
36	397	1	999	1	999	1.5	0.5	0.666	0.611	3	2	999	3	2	0.666	1.77767	1.16667	999	1.79176	999	1.8718	1.8718	1.60944	25.863	67.637	4.034	1.222	30.661	31.419	4.31	1.332	20.078	1.653	0.276	0.11	20	17	37
1	94	1	1.5	1	1.333	1.5	1	1.665	1.333	0	2	1.333	2.5	1.5	2.331	1.61067	0.277667	1.25276	1.79176	1.60944	1.79176	1.70475	1.73448	15.284	57.397	4.392	1.118	20.079	30.271	3.768	1.064	4.795	-27.126	-0.624	-0.054	29	21	50
5	60	1	3	999	1.9995	3	1.5	1.665	1.86075	999	999	999	3	1.5	1.665	1.0275	-0.83325	999	999	999	1.60944	1.60944	1.60944	9.947	78.913	3.673	0.522	22.91	19.112	3.77	0.617	12.963	-59.801	0.097	0.095	27	18	45
8_B	722.25	1	3	2	1.333	0.5	0.5	1.665	1.49967	3	2	1.333	1	1	0.999	1.55533	0.0556667	1.60944	1.60944	1.60944	1.70475	1.70475	1.46649	22.147	54.945	6.413	0.847	20.573	26.684	6.39	0.975	-1.574	-28.261	-0.023	0.128	26	16	42
9	121	1	0	2	1.333	3	0.25	0.333	1.15267	3	2	1.333	3	1.5	0.1665	1.83325	0.680583	2.07944	1.60944	1.60944	1.60944	1.83258	1.57557	39.4	32.936	3.696	0.405	58.753	69.126	4.191	0.507	19.353	36.19	0.495	0.102	25	19	44
10	231	1	0	0	0.6665	1	0.5	0.666	0.472083	0	0	1.333	0.5	0.5	0.666	0.499833	0.02775	1.60944	1.60944	1.73457	1.50408	1.60944	1.60944	23.483	73.795	3.038	0.42	27.178	26.408	4.845	1.521	3.695	-47.387	1.807	1.101	30	23	53
11	3262	1	1.5	1	1.333	1	1	0.8325	1.11092	0	2	1.333	1	1	0.999	1.05533	-0.0555833	1.25276	1.79176	1.60944	1.60944	1.60944	1.6422	27.698	58.946	4.052	1.52	28.424	27.662	4.206	1.077	0.726	-31.284	0.154	-0.443	23	18	41
11_B	216	1	3	999	2.666	3	1.5	0.999	1.86083	3	999	999	999	2.75	1.998	1.29133	-0.5695	1.60944	999	999	999	1.83258	1.79159	56.504	17.914	3.98	0.748	66.977	86.161	4.641	0.76	10.473	68.247	0.661	0.012	23	19	42
15_B	20	1	0	0	1.333	0.5	0.75	0	0.4305	1.5	2	999	1	0	0.1665	0.77775	0.34725	1.8718	1.94591	999	1.70475	1.44692	1.6422	37.213	40.344	4.172	0.408	42.568	51.444	4.951	0.674	5.355	11.1	0.779	0.266	23	18	41
19	17	1	1.5	2	1.333	1	1.25	1.665	1.458	1.5	2	999	1.5	1	1.1655	1.19425	-0.26375	1.60944	1.60944	999	1.70475	1.55814	1.50419	17.303	63.756	3.738	0.733	27.275	54.456	4.157	0.853	9.972	-9.3	0.419	0.12	21	19	40
20	132	1	3	2	1.333	3	1.5	0.999	1.972	3	2	1.333	1	1	0.999	1.55533	-0.416667	1.60944	1.60944	1.60944	1.09861	1.50408	1.60944	26.207	27.706	4.519	0.416	42.757	80.652	5.106	0.546	16.55	52.946	0.587	0.13	21	20	41
21	50	1	3	1	1.333	3	0.5	0.4995	1.55542	3	2	0	0	0	0	0.833333	-0.722083	1.60944	1.79176	1.29937	0.693147	1.50408	1.50419	109.47	15.454	4.339	0.941	126.54	999	6.168	1.948	17.07	999	1.829	1.007	18	16	34
24	78	1	3	0	0	3	1	0.999	1.33317	0	2	0.6665	2	0.75	0.999	1.06925	-0.263917	0.693147	1.94591	1.73457	1.38629	1.55814	1.60944	80.699	48.117	4.013	0.625	177.02	30.763	6.029	2.266	96.321	-17.354	2.016	1.641	27	17	44
24_B	17	1	3	0	2.666	3	1.25	1.1655	1.84692	3	2	1.333	1	1.5	0.999	1.63867	-0.20825	1.60944	1.94591	1.29937	1.09861	1.65823	1.57557	66.752	40.672	5.797	2.003	112.85	999	6.328	2.129	46.098	999	0.531	0.126	24	42	42
25	22	1	0	2	1.333	1	1	0.8325	1.02758	0	2	1.333	1	1	0.666	0.999833	-0.02775	1.60944	1.60944	1.60944	1.60944	1.60944	1.57557	41.142	64.979	3.043	0.551	48.001	32.35	5.029	2.076	6.859	-32.629	1.986	1.525	20	16	36
25_B	48	1	3	2	1.9995	3	999	2.331	2.05508	3	2	999	3	999	2.331	1.944	-0.111083	1.60944	1.60944	999	1.60944	999	1.60944	25.943	49.012	3.286	0.825	33.191	32.756	4.399	1.378	7.248	-16.256	1.113	0.553	24	16	40
28	37	1	0	1	1.333	1	1.5	0.999	0.972	0	1	1.333	1	1	0.999	0.888667	-0.0833333	1.60944	1.60944	1.60944	1.60944	1.50408	1.60944	30.003	50.775	3.816	0.566	47.331	41.936	5.383	1.283	17.328	-8.839	1.567	0.717	22	18	40
31	442	1	0	2	1.333	1	1	0.999	1.05533	0	1	1.333	1	1	0.999	0.888667	-0.166667	1.60944	1.38629	1.60944	1.60944	1.60944	1.60944	54.265	43.634	5.045	0.822	68.722	49.972	5.554	1.095	14.457	6.338	0.509	0.273	28	21	49
Legend
Group = 0	Story
Group = 1	Meditation
Bps = beats per second
999 = missings
Diff = difference between PRE and POST testing
Ln = log normal
BL = baseline measure
The heart parameters RMSSD, HF, BR and BRSD correspond to the measure during the intervention
